# Supplementary material for: APOBEC3 mutational signatures are associated with extensive and diverse genomic instability across multiple tumour types
Source: BMC Biol. 2022 May 21;20:117. doi: 10.1186/s12915-022-01316-0 (PMC9124393; doi:10.1186/s12915-022-01316-0)
Supplement: Supplementary file 2 — Additional file 2 Supplementary Data 1. Excel file containing details of the means and median ratios, and p-values for each of the tumour type and genomic instability measure combinations described in Fig. 3. [file 12915_2022_1316_MOESM2_ESM.xlsx]

## Sheet: supplementary_file_for_APOBEC_m
Tumour_type	Mean_ratio	Median_ratio	P_value	Measure	pval_rank	FDR	significance
BOCA	2.12828	3.61667	0.00239311	Structural variants	22	0.00785714	significant
BRCA	1.92169	4.23913	0.000702648	Structural variants	14	0.005	significant
BTCA	2.42568	2.30612	0.0727273	Structural variants	57	0.0203571	not significant
CESC	2.66667	1.88462	0.0337079	Structural variants	46	0.0164286	not significant
DLBC	0.394417	0.477941	0.809524	Structural variants	122	0.0435714	not significant
ESAD	1.02033	0.864583	0.557792	Structural variants	101	0.0360714	not significant
GACA	1.32315	1.16055	0.402461	Structural variants	94	0.0335714	not significant
KICH	9.60595	1.4	0.0573199	Structural variants	54	0.0192857	not significant
KIRC	49.3275	72.3	0.0370542	Structural variants	48	0.0171429	not significant
KIRP	10.2843	22	0.00311463	Structural variants	27	0.00964286	significant
LIRI	1.75169	1.89773	0.114472	Structural variants	63	0.0225	not significant
LUAD	2.31966	2.09434	0.00467543	Structural variants	30	0.0107143	significant
LUSC	0.820302	0.809399	0.89354	Structural variants	130	0.0464286	not significant
MALY	6.45838	6.3	0.00150626	Structural variants	20	0.00714286	significant
ORCA	0.634177	0.4	0.86438	Structural variants	128	0.0457143	not significant
OV	1.18372	1.23902	0.0839304	Structural variants	59	0.0210714	not significant
PACA	1.68096	1.77358	7.47e-08	Structural variants	1	0.000357143	significant
PAEN	2.10238	4	5.74e-05	Structural variants	4	0.00142857	significant
PRAD	1.52325	1.96711	0.142705	Structural variants	67	0.0239286	not significant
RECA	1.20603	1.7	0.271028	Structural variants	75	0.0267857	not significant
SARC	4.6461	11.9722	0.00050264	Structural variants	12	0.00428571	significant
STAD	1.0007	1.21455	0.32315	Structural variants	84	0.03	not significant
THCA	1.27439	1.2	0.291464	Structural variants	80	0.0285714	not significant
UCEC	1.88794	3.70588	0.000486276	Structural variants	11	0.00392857	significant
BOCA	1.57859	1.91205	0.00972903	Proportion of the genome altered	33	0.0117857	significant
BRCA	1.468	1.96793	0.00267079	Proportion of the genome altered	24	0.00857143	significant
BTCA	2.54139	2.3025	0.0181818	Proportion of the genome altered	37	0.0132143	not significant
CESC	3.05702	2.82895	0.0210526	Proportion of the genome altered	40	0.0142857	not significant
DLBC	1.348	1.53941	0.571429	Proportion of the genome altered	102	0.0364286	not significant
ESAD	1.01107	0.960122	0.633611	Proportion of the genome altered	108	0.0385714	not significant
GACA	1.16763	1.48997	0.319741	Proportion of the genome altered	83	0.0296429	not significant
KICH	1.3581	1.23608	0.0093787	Proportion of the genome altered	32	0.0114286	significant
KIRC	1.16365	1.59472	0.591592	Proportion of the genome altered	104	0.0371429	not significant
KIRP	3.19671	3.86086	0.000201613	Proportion of the genome altered	8	0.00285714	significant
LIRI	1.20625	1.37568	0.125178	Proportion of the genome altered	65	0.0232143	not significant
LUAD	1.42585	1.86442	0.0225189	Proportion of the genome altered	42	0.015	not significant
LUSC	0.917314	0.938236	0.752367	Proportion of the genome altered	114	0.0407143	not significant
MALY	1.69602	1.38481	0.0418852	Proportion of the genome altered	50	0.0178571	not significant
ORCA	0.501929	0.385608	0.961538	Proportion of the genome altered	136	0.0485714	not significant
OV	1.03121	0.985834	0.285227	Proportion of the genome altered	79	0.0282143	not significant
PACA	1.19908	1.25096	0.00989867	Proportion of the genome altered	34	0.0121429	significant
PAEN	1.19057	1.20039	0.102516	Proportion of the genome altered	60	0.0214286	not significant
PRAD	1.65791	1.97225	0.0498347	Proportion of the genome altered	52	0.0185714	not significant
RECA	2.05922	2.81759	0.111759	Proportion of the genome altered	62	0.0221429	not significant
SARC	0.848281	0.645883	0.777605	Proportion of the genome altered	115	0.0410714	not significant
STAD	0.992357	0.721	0.580465	Proportion of the genome altered	103	0.0367857	not significant
THCA	1.05086	1.32744	0.454169	Proportion of the genome altered	98	0.035	not significant
UCEC	2.01326	2.37752	0.000209981	Proportion of the genome altered	9	0.00321429	significant
BOCA	1.77615	2.15207	0.00383793	Copy number segments	29	0.0103571	significant
BRCA	1.52582	2.2303	0.00219641	Copy number segments	21	0.0075	significant
BTCA	1.9709	2.03109	0.0727273	Copy number segments	58	0.0207143	not significant
CESC	1.39411	1.22169	0.257895	Copy number segments	73	0.0260714	not significant
DLBC	0.630631	0.763636	0.809524	Copy number segments	121	0.0432143	not significant
ESAD	0.977617	0.919162	0.696398	Copy number segments	112	0.04	not significant
GACA	1.26547	1.12344	0.34703	Copy number segments	89	0.0317857	not significant
KICH	2.23439	1.15385	0.019606	Copy number segments	39	0.0139286	not significant
KIRC	12.5052	13.3348	0.0218282	Copy number segments	41	0.0146429	not significant
KIRP	2.95907	2.87379	0.00270955	Copy number segments	25	0.00892857	significant
LIRI	1.70848	1.50435	0.0685245	Copy number segments	55	0.0196429	not significant
LUAD	1.93292	2.17361	0.000650749	Copy number segments	13	0.00464286	significant
LUSC	0.873136	0.950051	0.790101	Copy number segments	117	0.0417857	not significant
MALY	3.58975	2.52899	0.00258062	Copy number segments	23	0.00821429	significant
ORCA	0.77623	0.590253	0.891608	Copy number segments	129	0.0460714	not significant
OV	1.20164	1.17054	0.0322807	Copy number segments	45	0.0160714	not significant
PACA	1.40654	1.41905	2.09e-07	Copy number segments	2	0.000714286	significant
PAEN	1.32914	1.18812	9.86e-05	Copy number segments	6	0.00214286	significant
PRAD	0.979272	1.21203	0.358893	Copy number segments	90	0.0321429	not significant
RECA	0.969404	1.10619	0.295096	Copy number segments	81	0.0289286	not significant
SARC	3.85165	6.64789	0.000129103	Copy number segments	7	0.0025	significant
STAD	0.977214	1.07635	0.334626	Copy number segments	88	0.0314286	not significant
THCA	1.01998	1.01053	0.414432	Copy number segments	95	0.0339286	not significant
UCEC	1.63508	2.37381	0.000957501	Copy number segments	17	0.00607143	significant
BOCA	1.31138	8.5	0.138368	ID8 indels	66	0.0235714	not significant
BRCA	1.33092	1.79545	0.0348439	ID8 indels	47	0.0167857	not significant
BTCA	0.604317	0.015873	0.79524	ID8 indels	118	0.0421429	not significant
DLBC	0.0347222	1	0.828609	ID8 indels	125.5	0.0448214	not significant
ESAD	3.7002	1	0.0138068	ID8 indels	35	0.0125	not significant
GACA	7.56478	1	0.0195277	ID8 indels	38	0.0135714	not significant
KICH	0.775484	1.06977	0.815008	ID8 indels	123	0.0439286	not significant
KIRC	0.738666	0.852632	0.817814	ID8 indels	124	0.0442857	not significant
KIRP	0.32547	0.369697	0.993608	ID8 indels	139	0.0496429	not significant
LIRI	0.315517	0.0641026	0.985891	ID8 indels	137	0.0489286	not significant
LUAD	1.48113	32	0.194164	ID8 indels	70	0.025	not significant
LUSC	0.927362	1	0.518808	ID8 indels	99	0.0353571	not significant
MALY	13.1381	1	0.00338746	ID8 indels	28	0.01	significant
ORCA	0.976744	0.479167	0.668105	ID8 indels	110	0.0392857	not significant
OV	0.956245	0.857143	0.658332	ID8 indels	109	0.0389286	not significant
PACA	1.29697	47	0.0409842	ID8 indels	49	0.0175	not significant
PAEN	2.33415	1.53333	0.00123886	ID8 indels	18	0.00642857	significant
PRAD	1.68715	1.84615	0.372065	ID8 indels	91	0.0325	not significant
RECA	1.1594	1.18103	0.311477	ID8 indels	82	0.0292857	not significant
SARC	0.833333	1.18447	0.43237	ID8 indels	97	0.0346429	not significant
STAD	93.8333	1	0.000941446	ID8 indels	16	0.00571429	significant
THCA	1.07805	1.34483	0.38986	ID8 indels	93	0.0332143	not significant
UCEC	2.15819	77	0.0275988	ID8 indels	44	0.0157143	not significant
BOCA	0.928571	1	0.783834	ID6 indels	116	0.0414286	not significant
BRCA	1.60195	1	0.387216	ID6 indels	92	0.0328571	not significant
CESC	1.77111	2	0.275959	ID6 indels	77	0.0275	not significant
DLBC	0.0328947	1	0.828609	ID6 indels	125.5	0.0448214	not significant
ESAD	1.62581	1	0.280454	ID6 indels	78	0.0278571	not significant
GACA	2.76368	1	0.632296	ID6 indels	107	0.0382143	not significant
KICH	0.641509	1	0.716224	ID6 indels	113	0.0403571	not significant
KIRC	20.5	20.5	2.41e-05	ID6 indels	3	0.00107143	significant
KIRP	63.3333	1	0.00134143	ID6 indels	19	0.00678571	significant
LIRI	10.846	1	0.0458414	ID6 indels	51	0.0182143	not significant
LUAD	17.266	1	0.254674	ID6 indels	72	0.0257143	not significant
LUSC	38.2051	1	0.271935	ID6 indels	76	0.0271429	not significant
MALY	13.3198	1	0.000772947	ID6 indels	15	0.00535714	significant
ORCA	26.8	1	0.180246	ID6 indels	68	0.0242857	not significant
OV	0.789446	0.691358	0.846944	ID6 indels	127	0.0453571	not significant
PACA	3.26184	1	0.123285	ID6 indels	64	0.0228571	not significant
PAEN	4.74545	1	0.809013	ID6 indels	120	0.0428571	not significant
PRAD	27.9225	89.5	8.67e-05	ID6 indels	5	0.00178571	significant
RECA	0.640351	1	0.592539	ID6 indels	105	0.0375	not significant
STAD	9.35671	1	0.0515374	ID6 indels	53	0.0189286	not significant
UCEC	7.37368	1	0.0155086	ID6 indels	36	0.0128571	not significant
BOCA	1.4958	1.62791	0.0725406	INDELs	56	0.02	not significant
BRCA	1.34978	1.9056	0.00739009	INDELs	31	0.0110714	significant
BTCA	1.70732	1.82075	0.104545	INDELs	61	0.0217857	not significant
CESC	1.19773	1.02077	0.329381	INDELs	85	0.0303571	not significant
DLBC	1.30167	1.30799	0.428571	INDELs	96	0.0342857	not significant
ESAD	0.85909	0.714373	0.937551	INDELs	135	0.0482143	not significant
GACA	0.870342	0.600555	0.682563	INDELs	111	0.0396429	not significant
KICH	0.994585	0.995885	0.332496	INDELs	87	0.0310714	not significant
KIRC	0.771556	0.784763	0.799441	INDELs	119	0.0425	not significant
KIRP	0.444801	0.440952	0.991734	INDELs	138	0.0492857	not significant
LIRI	0.308306	0.888889	0.937063	INDELs	134	0.0478571	not significant
LUAD	1.15196	1.1725	0.191306	INDELs	69	0.0246429	not significant
LUSC	0.83708	0.911322	0.901127	INDELs	131	0.0467857	not significant
MALY	3.78275	4.22488	0.0029256	INDELs	26	0.00928571	significant
ORCA	0.681264	1.16971	0.594406	INDELs	106	0.0378571	not significant
OV	0.539647	0.844651	0.914004	INDELs	133	0.0475	not significant
PACA	0.765976	0.983146	0.329833	INDELs	86	0.0307143	not significant
PAEN	1.99171	1.41395	0.000273503	INDELs	10	0.00357143	significant
PRAD	1.76637	1.97566	0.0254867	INDELs	43	0.0153571	not significant
RECA	1.00757	1.35286	0.241261	INDELs	71	0.0253571	not significant
SARC	0.793024	0.810714	0.902165	INDELs	132	0.0471429	not significant
STAD	0.073434	0.468993	0.996799	INDELs	140	0.05	not significant
THCA	0.96689	1.0604	0.555528	INDELs	100	0.0357143	not significant
UCEC	0.209881	1.07463	0.260331	INDELs	74	0.0264286	not significant
